# Supplementary material for: Drug Optimization in Patients with Mild-to-Moderate Ulcerative Colitis: A Global Survey
Source: J Clin Med. 2024 Apr 24;13(9):2510. doi: 10.3390/jcm13092510 (PMC11084860; doi:10.3390/jcm13092510)
Supplement: Supplementary file 1 [file jcm-13-02510-s001.zip]

Archive with 1 entries (1 files):
- jcm-2937399-SI.pdf
